# Supplementary material for: Engagement of patients and the public in personalised prevention in Europe using genomic information: a scoping review
Source: Front Public Health. 2024 Sep 12;12:1456853. doi: 10.3389/fpubh.2024.1456853 (PMC11427883; doi:10.3389/fpubh.2024.1456853)
Supplement: Supplementary file 3 [file Table_1.XLSX]

## Sheet: Sheet1
								Engagement modalities
First Author	Year	Title	Aim / Objectives	Country	Disease Focus	Stakeholder groups involved	Participation	Engagement method	Engagement objective/ outcome	Domain	Extent of Engagement	Level of Engagement	Stage of prevention
Barazzetti (41)	2017	Still rather hazy at present: citizens' and physicians' views on returning results from biobank research using broad consent	Discuss the ethical, social, and policy issues associated with returning results in the context of biobanks using a broad consent approach.	Switzerland	PM	Public	Two focus groups with a total of 21 citizens.	Focus groups and interviews	Focus groups investigated stakeholder perspectives on a hospital biobank for biomedical research, including genomics and personalized medicine (PM). Some citizens criticized PM, fearing dependency on medication and doubting the usefulness of genomic data for biobank participants.	Research and Care	Consult	Low	Primary
Benusiglio (28)	2017	Hereditary breast and ovarian cancer: successful systematic implementation of a group approach to genetic counselling	Due to increased demand, more efficient ways to deliver genetic counselling are urgently needed, and this research aims to investigate the effectiveness of group counselling.	France	Cancer: Hereditary breast and ovarian cancer	Patients	210 patients attended group counselling, up to eight simultaneously. Cancer genetics knowledge survey. Satisfaction and knowledge are evaluated.	Surveys	Information regarding the genetics of breast and ovarian cancer, genetic testing and the implications of different types of results is well understood as shown by the significant improvement in patients knowledge scores after the group session. Other potential benefits were observed such as group emulation and patient empowerment although these were more difficult to quantify.	Care	Consult	Low	Primary
Byrjalsen (39)	2018	Paediatric cancer families' participation in whole-genome sequencing research in Denmark: parent perspectives	A parent perspective study was conducted by a clinical geneticist and anthropologist to document pragmatic, social and ethical dilemma.	Denmark	Cancer	Patients & Family	N = 30 parents to 15 patients	Interviews	Genetic counselling sessions are arranged for families interested in STAGING, where they learn about its components, map their family pedigree, and discuss options for reporting their child's whole genome sequencing results. Most parents found early engagement feasible, driven by altruism and curiosity about their child's cancer development, although some disagreed on the extent of information th…	Research and Care	Consult	Medium	Primary, Secondary and Tertiary
Day (27)	2017	Stratified, precision or personalised medicine? Cancer services in the 'real world' of a London hospital	To understand the practices and potential effects of stratified medicine.	UK	Cancer: Breast cancer	Patients	Patients (n=23) participating in interviews ranged in age from 38 to 79 years (median: 58.7 years) and most were white (n = 26). Most were being treated for the first occurrence of breast cancer (n = 22) and had begun treatment fewer than 5 years previously (n = 23).	Interviews	The patients were interviewed about their own experiences of the cancer services using minimal structured prompts from a topic guide.	Research and Care	Consult	Low	Secondary & Tertiary
De Paoli (49)	2015	Alliance Against Cancer, the network of Italian cancer centers bridging research and care	To achieve high standards of care across Italy, to implement and harmonize principles of modern personalized and precision medicine, by developing cost effective processes and to provide tailored information to cancer patient.	Italy	Cancer	Patient representatives	Many additional full and associate members joined Alliance Against Cancer, that presently includes the National Institute of Health, 17 research-oriented hospitals, scientific and patient organisations. There is a focus on the inclusion of patients’ associations in the active members and in the assembly of this association.	Patient organisation representation	The Italian Cancer Patients’ Organization (AIMaC) provides a bi-directional information exchange between patients and institutes with a continuous stimulus to look after patient’s needs. The goal of Alliance Against Cancer is to develop a cost effective processes and to provide tailored information to cancer patients. As well as facilitate the National Cancer Information Service improvement and e…	Governance and Education	Collaborate	High	Secondary & Tertiary
Delnord (29)	2022	Precision cancer medicine: what has translated into clinical use in Belgium?	In 2016, Belgium launched the Next Generation Sequencing (NGS) Roadbook, consisting in 10 Actions, across the health care system, to facilitate the uptake of NGS in routine clinical practice. The feedback on deployment of the NGS Roadbook from governmental stakeholders and beneficiaries were compiled.	Belgium	Cancer	Patients & Public	11 patient focus groups were held in 2018−2019, 2 hour sessions and DNA debate (debatadn.be) with 1250 citizen contributions.	Focus groups and DNA debate	The feedback allowed for constructive exchange on the attitudes, doubts, and expectations of cancer patients to whom NGS testing is offered. The participants touched upon many topics: data governance, secondary use of NGS data, data access and privacy issues, uncertainties and lack of knowledge about precision medicine, etc. Action 8 focus on engaging patients on informed consent, legal and ethic…	Care	Consult	Medium	Primary & Secondary
Gaba (43)	2022	Unselected population genetic testing for personalised ovarian cancer risk prediction: A qualitative study using semi-structured interviews	To understand the attitudes, experiences and impact on the emotional well-being of women from the general population who underwent unselected population genetic testing (PGT) for personalised OC risk prediction and who received low-risk.	UK	Cancer: Ovarian Cancer	Public	OC-unaffected women > 18 years and with no prior OC gene testing were ascertained through primary care in London. In-depth, semi-structured and 1:1 interviews were conducted until informational saturation was reached following nine interviews.	Interviews	Semi-structured and 1:1 interviews were conducted until informational saturation was reached following nine interviews. All felt the telephone helpline was helpful and should remain optional.	Care	Consult	Low	Primary
Gaba (42)	2020	Population study of ovarian cancer risk prediction for targeted screening and prevention	The aim was to perform a feasibility study of OC risk stratification of general population women using a personalised OC risk tool followed by risk management.	UK	Cancer: Ovarian Cancer	Public	Volunteers were recruited through London primary care networks., Women >=18 years ( N=123).	Online/web-based decision aid along with optional telephone helpline use	Population genetic testing (PGT)/ovarian cancer risk stratification uptake/acceptability, satisfaction, decision aid/telephone helpline use, psychological health and quality of life were assessed using validated/customised surveys over six months.	Care	Consult	Medium	Primary
Gorini (40)	2015	Development and psychometric testing of a breast cancer patient-profiling survey	The aim of this study was to develop and test the psychometric properties of the ALGA-Breast Cancer, a new multidimensional survey that assesses the breast cancer patient's physical and mental characteristics in order to provide physicians, prior to the consultation, with a patient's profile that is supposed to facilitate subsequent communication, interaction, and information delivery between the…	Italy	Cancer: Breast cancer	Patients & Public	The exploratory analysis included 100 primary breast cancer patients and 730 healthy subjects.	Surveys	Being asked to provide feedback on the topics included and the readability of the questions, both patients and physicians gave a significant contribution to the preparation of the survey.	Care	Collaborate	Medium	Secondary
Hawranek (44)	2021	A focus group study of perceptions of genetic risk disclosure in members of the public in Sweden: "I'll phone the five closest ones, but what happens to the other ten?".	Explored perceptions and preferences on receiving genetic risk information about hereditary cancer risk in members of the Swedish public.	Sweden	Cancer: Hereditary cancer	Public	Participants (n = 18) aged between 24 and 71 years, recruited from various social contexts. The focus group interviews were initiated with a brief presentation of participants and facilitators, followed by a very short introduction to the clinical context under study and how genetic testing can identify hereditary cancer risks.	Focus groups	There is a genuine will to share risk information that can benefit others, even if this is difficult and causes discomfort. Second, when the duty to inform becomes overwhelming, compromises are made, such as limiting one’s own responsibility of disclosure or projecting the main responsibility onto another party.	Care	Consult	Low	Primary and Secondary
Jürgens (30)	2022	Precise, genotype-first breast cancer prevention: Experience with transferring monogenic findings from a population biobank to the clinical setting	The experience from a national pilot study (2018-2021) were described in which 180 female participants of Estonian biobank (of >150,000 participants in total) were re-contacted to discuss personalized clinical prevention measures based on their genetic predisposition defined by 11 breast cancer-related genes.	Estonia	Cancer: Breast cancer	Patients	180 female participants	Surveys	Participants’ responses to the receipt of genetic risk information were gathered using two surveys developed based on findings from analogous previous studies. The participants perceived the receipt of genetic risk information as valuable. Fluent cooperation of project teams supported by state-of-art data management, quality control, and secure transfer can enable the integration of research resu…	Research and Care	Consult	Low	Primary and Secondary
Kalouguina (46)	2023	On the determinants and the role of the payers in the uptake of genetic testing and data sharing in personalized health	The factors influencing the uptake and sharing of data from genetic tests were determined.	Switzerland	PM	Public	The sample comprises 1,000 respondents from Switzerland evenly distributed by gender, by four age categories between 25 and 65 years.	Surveys	Five sets of socioeconomic, lifestyle, health insurance, sentiment, and political beliefs variables were utilised. Furthermore, two framings assess the willingness to undertake a test and the readiness to share results with an insurer when the costs of the test are borne by the insurer or the individual.	Research and Care	Consult	Low	Primary and Secondary
Leppin (45)	2022	Readiness to accept genetic testing for personalized medicine: Survey findings on the role of socio-demographic characteristics, health vulnerabilities, perceived genetic risk and personality factors	The present study investigated whether readiness to accept a hypothetical cost-free offer of genetic testing to personalize treatment depends on socio-demographic characteristics, health-related vulnerabilities, personal dispositions, and prior awareness about personalized medicine.	Denmark	PM	Public	50-80-year-old Danish citizens (n = 15,072), n = 6807 returned a fully answered web-based survey.	Surveys	Investigated whether readiness to accept a hypothetical cost-free offer of genetic testing to personalize treatment depends on socio-demographic characteristics, health-related vulnerabilities, personal dispositions, and prior awareness about personalized medicine.	Care	Consult	Low	Primary and Secondary
Mamzer (38)	2017	Partnering with patients in translational oncology research: ethical approach	The aim was to promote common understanding and sharing of knowledge between all parties and to establish a long-term partnership integrating patient's expectations.	France	Cancer	Patient representatives	Two distinct committees were settled in CARPEM: an "Expert Committee", gathering healthcare and research professionals, and a "Patient Committee", gathering patients and patient representatives.	Establishing patient committee	An empirical ethical research action was developed aiming to improve patient representatives' involvement in the development of the translational research program together with health professionals. The included patient representatives became full partners and participated in the transfer of knowledge to the public via conferences and publications.	Research	Collaborate	High	Not available
Martens (31)	2019	DPD⁵ testing before treatment with Fluoropyrimidines in the Amsterdam UMCs: An evaluation of current pharmacogenetic practice	Assessed the uptake of DPD testing in the Amsterdam University Medical Centers over time and to evaluate stakeholder experiences to indicate barriers and facilitators of implementation in routine clinical care.	Netherlands	Cancer	Patients	A mixed-method approach involving electronic patient records of 753 unique patients and pharmacy information systems analyses and fifteen semi-structured interviews.	Interviews	Patients were asked about their experience and expectations about the information provision around DPD testing.	Care	Consult	Low	Tertiary
Perry (32)	2017	Why take part in personalised cancer research? Patients' genetic misconception, genetic responsibility and incomprehension of stratification-an empirical-ethical examination.	The first longitudinal empirical-ethical study was conducted based on semi-structured interviews with colorectal cancer patients enrolled in a biomarker trial for (neo)adjuvant treatment.	Germany	Cancer: Colorectal cancer	Patients	Colorectal cancer patients (n = 40) enrolled in a biomarker trial	Interviews	Analysing the patients' understanding of and perspectives on research and treatment with qualitative methods.	Research and Care	Consult	Low	Tertiary
Pujol (33)	2018	Guidelines for reporting secondary findings of genome sequencing in cancer genes: the SFMPP recommendations	The objective was to elaborate general recommendations on information related to patients and consent and to provide informed consent forms and an information media tool (animation movie).	France	Cancer	Patients	Patient representatives (n=3)	Participation of patient representatives in working group	Patients’ representatives provided ethical reflection, information guidelines, and materials.	Care	Collaborate	High	Primary and Secondary
Rattay (34)	2018	The patient perspective on radiogenomics testing for breast radiation toxicity	The purpose of this study was to explore patient attitudes towards future predictive radiogenomics testing for breast radiation toxicity.	UK	Cancer: Breast cancer	Patients	Twenty-one semi-structured interviews were conducted with breast cancer patients.	Interviews	Three main themes were identified regarding attitudes towards a predictive radiogenomics test for breast radiation toxicity: willingness to undergo the test, implications of the test, and impact on treatment decision-making. Patients generally support the test's validity but prefer results to be shared with healthcare professionals. Most participants felt that advance knowledge of their risk woul…	Care	Consult	Low	Tertiary
Ruffell (48)	2022	GENIGMA: an app to map the 3D genome of cancer cell lines through extreme citizen science	The aim was to map the 3D genome of cancer cell lines through extreme citizen science with the use of an app.	Germany	Cancer	Public	It was downloaded by 31 000 users across 137 different countries in only 4 weeks.	App game	The feedback was used to produce new content and materials for the website and social media, such as educational material, videos, a weekly results summary, and ranking of the game clans that contribute the most to science. The GENIGMA team is trying to involve schools in the #GenigmaChallenge, as an opportunity for students to participate in an ongoing project while learning new concepts and con…	Research	Patient/public-directed	High	Not available
Saghatchian (47)	2022	Feasibility of personalized screening and prevention recommendations in the general population through breast cancer risk assessment: results from a dedicated risk clinic	A personalized approach to prevention and early detection based on known risk factors should contribute to early diagnosis and treatment of breast cancer. A risk assessment clinic was initiated for all women wishing to undergo an individual breast cancer risk assessment.	France	Cancer: Breast cancer	Public	A total of 290 women underwent breast cancer assessment, among which 196 women (68%) were eligible for risk assessment using MammoRisk (median age 52, range 40-72) Women previously identified as high risk, those who received chest irradiation, those with a personal history of breast cancer, atypical hyperplasia, or lobular carcinoma in situ, and those with a strong family history of breast or ova…	Surveys	A complete breast cancer assessment, including a survey, mammogram with evaluation of breast density, consultation with a radiologist who explained the mammogram and risk assessment, and a breast cancer specialist. The visit concluded with a consultation with a breast cancer specialist for a clinical examination, lifestyle survey review, explanation about risk factors, how risk score is calculate…	Care	Consult	Medium	Primary
Stracke (35)	2022	Medical knowledge and information needs among women with pathogenic variants in moderate-risk genes for hereditary breast cancer attending genetic counseling at an academic hospital in Germany-A qualitative approach	This study aimed to identify the medical knowledge, further information needs, and the possible impact of a lack of information on dealing with everyday life for women with pathogenic variants in MBCG who have attended genetic counseling at an academic hospital in Germany.	Germany	Cancer: Hereditary breast cancer	Patients	Women with pathogenic variants in one of the specified genes, either with or without a personal history of breast cancer and/or OC, and who were at least 18 years old and in a medically and psychologically stable condition, were eligible for participation. Twelve women carrying pathogenic variants in MBCG. Women were between 29 and 59 years old and carried pathogenic variants in the risk genes.	Interviews	A qualitative approach was chosen in order to gain first insights into the perspectives and ideas of these women. The participants were asked if they knew the meaning of certain medical terms that had been mentioned in the PTGC. The women's uncertainties concerning medical knowledge and their further information needs seem to have an impact on how they deal with the pathogenic variant in everyday…	Care	Consult	Low	Primary and Secondary
van El (37)	2018	Stakeholder views on active cascade screening for Familial Hypercholesterolemia.	By identifying and interviewing a range of relevant stakeholders, the aim was to clarify arguments for and against more proactive, direct approaches, and show varying responses to and requirements for informing family members, given a changing landscape with new regulatory restraints.	Netherlands	CVD: (FH)	Patient representatives	Interviews with six persons from five stakeholder groups were conducted.	Interviews	Stakeholders were interviewed on pros and cons of actively approaching healthy relatives. To benefit from predictive, personalized, and preventive medicine, the roles and responsibilities of stakeholders in genetic testing as a preventive strategy, and informing family members, need to be carefully realigned.	Care	Consult	Low	Primary and Secondary
Viigimaa (36)	2022	Effectiveness and feasibility of cardiovascular disease personalized prevention on high polygenic risk score subjects: a randomized controlled pilot study.	The aim of the study was to evaluate the effect of the intervention by proactively sharing a patient's high polygenic risk score (PRS) for coronary artery disease (CAD).	Estonia	CVD	Patients	Participants were selected from 26 953 Estonian Biobank cohort participants. This randomized controlled trial was conducted among middle-aged subjects with a top 20% CAD PRS in a family medicine setting.	Surveys	Subjects were informed about their PRS and CAD risk using a visual tool across three visits: baseline, counselling session, and a final visit at 12 months. An interactive interface allowed users to simulate lifestyle changes' effects on their risk, such as quitting smoking. Feedback surveys assessed subjects' and physicians' opinions on polygenic risk knowledge and its usefulness. Most subjects r…	Care	Consult	Low	Primary
Abbreviations
PM	Personalised Medicine
NGS	Next Generation Sequencing
OC	Ovarian Cancer
UK	United Kingdom
DPD	Dihydropyrimidine dehydrogenase
SFMPP	the French Society of Predictive and Personalized Medicine
MBCG	Moderate-risk BC genes
PTGC	Progressive transformation of germinal centres
CVD	Cardiovascular diseases
FH	Familial hypercholesterolemia
PRS	Polygenic Risk Score
CAD	Coronary Artery Disease
ELSI	Ethical, Legal, Social Implications
